# Supplementary material for: d-Amino Acids and Classical Neurotransmitters in Healthy and Type 2 Diabetes-Affected Human Pancreatic Islets of Langerhans
Source: Metabolites. 2022 Aug 27;12(9):799. doi: 10.3390/metabo12090799 (PMC9501506; doi:10.3390/metabo12090799)
Supplement: Supplementary file 1 [file metabolites-12-00799-s001.zip]

Archive with 1 entries (1 files):
- metabolites-1875481-supplementary.pdf
